# Supplementary material for: Circulating tumour DNA in metastatic breast cancer to guide clinical trial enrolment and precision oncology: A cohort study
Source: PLoS Med. 2020 Oct 1;17(10):e1003363. doi: 10.1371/journal.pmed.1003363 (PMC7529214; doi:10.1371/journal.pmed.1003363)
Supplement: S3 Table — ddPCR, droplet digital PCR. (XLSX) [file pmed.1003363.s012.xlsx]

## Sheet: S3 Table
S3 Table: List of mutations detected via ddPCR versus targeted panel sequencing in the PIK3CA, AKT1, ERBB2 and ESR1 hotspots screened
patientID_MBCB	gene	protein_change	VAF_TA Seq	VAF_ddPCR
MBCB001	ESR1	Y537N	2.79778	1.42537
MBCB001	ESR1	D538G	4.08105	2.2255
MBCB001	PIK3CA	E545K	7.56168	6.46775
MBCB004	ESR1	D538G	1.18051	0.56593
MBCB004	ESR1	E380Q	3.54942	2.95096
MBCB004	PIK3CA	H1047R	6.79051	4.2394
MBCB009	AKT1	E17K	28.708	23.0483
MBCB011	ESR1	D538G	1.72786	1.75544
MBCB011	PIK3CA	H1047L	4.91207	9.1666
MBCB012	ESR1	D538G	6.1928	5.5608
MBCB012	PIK3CA	H1047R	37.0545	41.745
MBCB014	PIK3CA	H1047R	21.1153	24.631
MBCB017	ESR1	Y537N	16.3513	16.6098
MBCB017	PIK3CA	H1047L	16.3741	12.4245
MBCB018	ESR1	D538G	5	6.91185
MBCB020	PIK3CA	E545K	1.53351	2.56655
MBCB021	ESR1	D538G	Not detected	0.101733
MBCB022	ESR1	L536R	8.83074	8.59516
MBCB024	PIK3CA	H1047R	1.70558	1.37674
MBCB028	PIK3CA	H1047R	1.71705	2.22965
MBCB028	ESR1	D538G	2.28459	2.38035
MBCB029	PIK3CA	H1047R	16.7365	19.9519
MBCB029	ERBB2	L755S	45.5374	29.4059
MBCB030	PIK3CA	E542K	39.7576	59.8246
MBCB033	ESR1	D538G	13.0701	14.794
MBCB034	PIK3CA	H1047R	7.56956	6.75941
MBCB037	PIK3CA	E545K	3.73926	8.24245
MBCB039	PIK3CA	p.E545K	Not detected	1.2638
MBCB041	PIK3CA	H1047R	13.2407	3.43305
MBCB042	PIK3CA	E545K	2.17343	3.75257
MBCB045	PIK3CA	H1047R	10.3341	5.44455
MBCB047	PIK3CA	H1047R	22.9682	24.8635
MBCB049	PIK3CA	E545K	1.29126	0.5114
MBCB052	PIK3CA	H1047R	53.9225	56.7398
MBCB054	PIK3CA	H1047L	Not detected	0.3333
MBCB055	AKT1	E17K	36.7625	34.56
MBCB056	ESR1	Y537S	7.43806	7.94135
MBCB057	PIK3CA	E545K	7.52437	7.2036
MBCB060	ESR1	D538G	4.82196	5.8971
MBCB060	AKT1	E17K	34.0113	33.163
MBCB078	PIK3CA	H1047R	4.0404	2.79542
MBCB082	PIK3CA	H1047R	Not detected	0.161476
MBCB083	PIK3CA	H1047R	6.31849	13.42
MBCB098	ESR1	D538G	Not detected	0.130911
MBCB098	PIK3CA	H1047R	Not detected	0.461237
MBCB101	PIK3CA	p.H1047R	Not detected	0.4
MBCB104	ESR1	D538G	9.16085	5.43
MBCB105	PIK3CA	E545K	24.7932	26.0275
MBCB105	ESR1	D538G	30.3185	27.5729
MBCB106	PIK3CA	E545K	Not detected	0.102085
MBCB110	PIK3CA	E545K	1.76212	1.46003
MBCB112	ESR1	Y537N	Not detected	0.489193
MBCB112	ESR1	D538G	Not detected	0.911246
MBCB113	ESR1	D538G	1.47601	0.255
MBCB113	ESR1	Y537N	Not detected	0.835
MBCB113	ESR1	Y537S	Not detected	2.81
MBCB116	PIK3CA	H1047R	13.9847	15.7137
MBCB118	PIK3CA	E545K	3.21364	4.49417
MBCB129	ESR1	D538G	2.18013	2.46728
MBCB129	ESR1	Y537S	6.90308	6.83489
MBCB134	ESR1	E380Q	1.85497	4.03302
MBCB134	ESR1	Y537C	3.17776	4.25209
MBCB136	AKT1	E17K	Not detected	1.30691
MBCB142	ESR1	Y537S	7.74998	8.06367
MBCB143	PIK3CA	H1047R	1.54321	1.995
MBCB148	ESR1	E380Q	1.23259	0.999389
MBCB155	PIK3CA	E545K	11.2438	15.1169
MBCB159	ESR1	Y537S	2.19907	1.22706
MBCB159	ESR1	D538G	2.23973	0.551526
MBCB161	PIK3CA	E542K	7.1346	8.53614
MBCB165	PIK3CA	H1047R	1.35	Inconclusive
MBCB165	PIK3CA	H1047L	4.17043	Inconclusive
MBCB168	PIK3CA	H1047R	22.9683	24.5257
