# Supplementary material for: Circulating tumour DNA in metastatic breast cancer to guide clinical trial enrolment and precision oncology: A cohort study
Source: PLoS Med. 2020 Oct 1;17(10):e1003363. doi: 10.1371/journal.pmed.1003363 (PMC7529214; doi:10.1371/journal.pmed.1003363)
Supplement: S5 Table — ctDNA, circulating tumour DNA. (XLSX) [file pmed.1003363.s014.xlsx]

## Sheet: S5 Table
S5 Table: Summary of how ctDNA testing impacted clinical management
Patient ID	Actionable mutation/s detected at baseline/serial testing?	Actionable mutation/s affecting management	How clinical management was affected?
MBCB001	Baseline	ESR1 p.Y537N, ESR1 p.D538G	AI avoided
MBCB004	Baseline	ESR1 p.D538G, ESR1 p.E380Q	AI avoided
MBCB011	Baseline	ESR1 p.D538G	AI avoided
MBCB017	Baseline	ESR1 p.Y537N	AI avoided
MBCB021	Baseline	ESR1 p.D538G	AI avoided
MBCB022	Baseline	ESR1 p.L536R	AI avoided
MBCB060	Baseline	ESR1 p.D538G	AI avoided
MBCB112	Baseline	ESR1 p.Y537N, ESR1 p.D538G	AI avoided
MBCB113	Baseline	ESR1 p.D538G, ESR1 p.Y537N, ESR1 p.Y537S	AI avoided
MBCB129	Baseline	ESR1 p.D538G, ESR1 p.Y537S	AI avoided
MBCB142	Baseline	ESR1 p.Y537S	AI avoided
MBCB148	Baseline	ESR1 p.E380Q	AI avoided
MBCB174	Baseline	ESR1 p.Y537S	AI avoided
MBCB182	Baseline	ESR1 p.D538G	AI avoided
MBCB189	Baseline	ESR1 p.L536R	AI avoided
MBCB231	Baseline	ESR1 p.D538G, ESR1 p.Y537N, ESR1 p.Y537S	AI avoided
MBCB247	Baseline	ESR1 p.D538G, ESR1 p.Y537S	AI avoided
MBCB245	Baseline	ESR1 p.Y537S	Fulvestrant avoided, AI avoided
MBCB007	Baseline	ERBB2 amplification	HER2-targeted therapy
MBCB235	Baseline	PIK3CA p.H1047R, ESR1 p.Y537S	Ipatasertib compassionate access, AI avoided
MBCB014	Baseline	PIK3CA p.H1047R	NCT02506556
MBCB020	Baseline	PIK3CA p.E545K	NCT02506556
MBCB037	Baseline	PIK3CA p.E545K	NCT02506556
MBCB041	Baseline	PIK3CA p.H1047R	NCT02506556
MBCB042	Baseline	PIK3CA p.E545K	NCT02506556
MBCB047	Baseline	PIK3CA p.H1047R	NCT02506556
MBCB049	Baseline	PIK3CA p.E545K	NCT02506556
MBCB052	Baseline	PIK3CA p.H1047R	NCT02506556
MBCB058	Serial	PIK3CA p.E542K	NCT02506556
MBCB083	Baseline	PIK3CA p.H1047R	NCT02506556
MBCB116	Baseline	PIK3CA p.H1047R	NCT02506556
MBCB118	Baseline	PIK3CA p.E545K	NCT02506556
MBCB165	Baseline	PIK3CA p.H1047R, PIK3CA p.H1047L	NCT02506556
MBCB248	Baseline	PIK3CA p.542K, PIK3CA p.E545K	NCT02506556
MBCB012	Baseline	PIK3CA p.H1047R, ESR1 p.D538G	NCT02506556, AI avoided
MBCB028	Baseline	PIK3CA p.H1047R, ESR1 p.D538G	NCT02506556, AI avoided
MBCB105	Baseline	PIK3CA p.E545K, ESR1 p.D538G	NCT02506556, AI avoided
MBCB191	Baseline	PIK3CA p.H1047R, ESR1 p.D538G	NCT02506556, AI avoided
MBCB084	Serial	PIK3CA p.H1047R	NCT02506556
MBCB155	Baseline	PIK3CA p.H1047R	NCT02437318
