# Supplementary material for: Circulating tumour DNA in metastatic breast cancer to guide clinical trial enrolment and precision oncology: A cohort study
Source: PLoS Med. 2020 Oct 1;17(10):e1003363. doi: 10.1371/journal.pmed.1003363 (PMC7529214; doi:10.1371/journal.pmed.1003363)
Supplement: S7 Table — LC-WGS, low-coverage whole-genome sequencing. (XLSX) [file pmed.1003363.s016.xlsx]

## Sheet: S7 Table
S7 Table: NextSeq sequencing metrics (LC-WGS)
Sample Name	Total reads	Reads mapped (%)	Duplicates (%)	Mean Coverage (no duplicates)
MBCB001	148716683	0.9934	0.0434	3.65808
MBCB007	311143084	0.9986	0.1434	6.8894
MBCB015	440177558	0.9983	0.1497	9.67277
MBCB020	334371845	0.998	0.1322	7.49662
MBCB023	253391852	0.9989	0.1156	5.79489
MBCB041	262576991	0.9987	0.147	5.79001
MBCB043	214123034	0.9986	0.1326	4.8011
MBCB053	345262601	0.9986	0.1173	7.87766
MBCB054	208203059	0.9988	0.1198	4.73812
MBCB056	191876193	0.9949	0.0446	4.7215
MBCB061	353234377	0.9987	0.1479	7.78174
MBCB062	199287413	0.995	0.0456	4.89922
MBCB066	314008239	0.9986	0.1437	6.95084
MBCB068	305879088	0.997	0.1275	6.888
MBCB071	151393981	0.9988	0.1137	3.46924
MBCB076	423594350	0.9977	0.1496	9.30342
MBCB077	265207659	0.9978	0.1537	5.79769
MBCB086	261827036	0.9972	0.122	5.934
MBCB125	577786899	0.9982	0.1494	12.6996
MBCB129	206424721	0.9987	0.1416	4.58095
MBCB148	315209294	0.9986	0.1512	6.91618
MBCB155	250840329	0.9978	0.1267	5.65808
MBCB166	389532504	0.9983	0.1392	8.66526
MBCB171	286271083	0.9978	0.1292	6.43894
MBCB177	167720806	0.9987	0.1431	3.71533
MBCB234	203510685	0.9974	0.1208	4.61962
MBCB236	220989416	0.9974	0.1154	5.04684
